# Supplementary material for: Age-Related Clinicopathologic Patterns in Ewing Sarcoma (FET::ETS Family): A Comparative Analysis of Pediatric and Adult Patients
Source: Cancers (Basel). 2025 Dec 30;18(1):133. doi: 10.3390/cancers18010133 (PMC12784685; doi:10.3390/cancers18010133)
Supplement: Supplementary file 1 [file cancers-18-00133-s001.zip]

Archive with 1 entries (1 files):
- cancers-4063891-supplementary.pdf
